# Supplementary material for: Carbon budget of different forests in China estimated by an individual-based model and remote sensing
Source: PLoS One. 2023 Oct 9;18(10):e0285790. doi: 10.1371/journal.pone.0285790 (PMC10561855; doi:10.1371/journal.pone.0285790)
Supplement: S1 Data — (XLSX) [file pone.0285790.s002.xlsx]

## Sheet: Sheet1
	中国森林NEP值（PgC·a-1）
研究时段	Forest's NEP in China（PgC·a-1）
1981-2000	0.145
1990-2007	0.159
1999-2012	0.187
2003- 2008	0.152
2010-2015	0.177
2011-2020	0.191
2020-2050	0.194
