# Supplementary material for: Carbon budget of different forests in China estimated by an individual-based model and remote sensing
Source: PLoS One. 2023 Oct 9;18(10):e0285790. doi: 10.1371/journal.pone.0285790 (PMC10561855; doi:10.1371/journal.pone.0285790)
Supplement: S2 Data — (XLSX) [file pone.0285790.s003.xlsx]

## Sheet: Sheet2
	列 1	列 2
列 1	1
列 2	0.664556	1

## Sheet: 1
经量纲换算并且NEP转化为NEE 单位：g C m-2 mon-1
Changbai Mountain of Jilin				Qianyanzhou of Jiangxi				Dinghu Mountain of Guangdong				Xishuangbanna of Yunnan
Observed value				Observed value				Observed value				Observed value
21.1812				45.995				67.6902				13.1781
13.5071				42.023				25.8858				1.47874
-0.64542				35.9812				39.8937				-8.64792
2.62912				41.3211				44.5585				-39.6489
34.4081				52.9377				50.7505				-50.233
108.266				51.7187				31.7839				-58.4776
54.2002				11.207				36.7675				-60.9524
54.0949				13.6347				29.2963				-46.0277
-16.9758				35.4719				38.302				-43.5043
2.08472				55.2755				72.5633				-16.665
9.39009				28.726				64.0254				7.57899
-0.10725				26.9844				74.4044				32.0926
NEE ：g C m-2 mon-1
Month	1	2	3	4	5	6	7	8	9	10	11	12
Observed value	21.1812	13.5071	-0.64542	2.62912	34.4081	108.266	54.2002	54.0949	-16.9758	2.08472	9.39009	-0.10725
Simulated value	-0.17	-3.91	-23.12	-39.16	85.58	81.73	44.07	51.19	70.23	25.87	-2.38	-2.01
	-0.00017	-0.00391	-0.02312	-0.03916	0.08558	0.08173	0.04407	0.05119	0.07023	0.02587	-0.00238	-0.00201
R=	0.556384	Changbai Mountain of Jilin
Observed value	45.995	42.023	35.9812	41.3211	52.9377	51.7187	11.207	13.6347	35.4719	55.2755	28.726	26.9844
Simulated value	-51.05	42.86	63.01	59.73	54.82	31.9	23.85	14.75	27.64	46.48	49.83	38.73
	-0.05105	0.04286	0.06301	0.05973	0.05482	0.0319	0.02385	0.01475	0.02764	0.04648	0.04983	0.03873
R=	0.0889433	Xishuangbanna of Yunnan
Observed value	67.6902	25.8858	39.8937	44.5585	50.7505	31.7839	36.7675	29.2963	38.302	72.5633	64.0254	74.4044
Simulated value	53.98	57.29	61.7	49.37	33.59	15.96	17.88	14.82	21.75	39.07	50.35	45.94
	0.05398	0.05729	0.0617	0.04937	0.03359	0.01596	0.01788	0.01482	0.02175	0.03907	0.05035	0.04594
R=	0.38001	Dinghu Mountain of Guangdong
Observed value	13.1781	1.47874	-8.64792	-39.6489	-50.233	-58.4776	-60.9524	-46.0277	-43.5043	-16.665	7.57899	32.0926
Simulated value	57.35	69.99	85.74	35.16	7.79	-15.07	-12.76	-7.14	-2.31	-5.64	19.35	28.52
	0.05735	0.06999	0.08574	0.03516	0.00779	-0.01507	-0.01276	-0.00714	-0.00231	-0.00564	0.01935	0.02852
R=	0.632853	Qianyanzhou of Jiangxi
