# Supplementary material for: Carbon budget of different forests in China estimated by an individual-based model and remote sensing
Source: PLoS One. 2023 Oct 9;18(10):e0285790. doi: 10.1371/journal.pone.0285790 (PMC10561855; doi:10.1371/journal.pone.0285790)
Supplement: S3 Data — (XLSX) [file pone.0285790.s004.xlsx]

## Sheet: Sheet1
	2011-2020总Nep(10^12gC)/年	Total NEP of different forest types and their relative contributions to forest carbon budget in China from 2011 to 2020(%)
	65.9531	34.4509
	49.5599	25.8879
	47.5209	24.8219
	25.078	13.0996
	4.26179	2.22616
	6.00627	3.13741
	-9.12613	-4.76708
	2.18682	1.1423
